# Supplementary material for: 2-Methyl-5-nitro-1H-benzimidazole monohydrate
Source: Acta Crystallogr Sect E Struct Rep Online. 2011 May 25;67(Pt 6):o1523–4. doi: 10.1107/S1600536811019027 (PMC3120310; doi:10.1107/S1600536811019027)
Supplement: Supplementary file 2 [file e-67-o1523-Isup2.hkl]

# 
# h,k,l, Fc-squared, Fo-squared, sigma(Fo-squared) and status flag 
# 
data_I
_shelx_title ' nahnop13 in P-1 (100K)' 
_shelx_refln_list_code          4 
_shelx_F_calc_maximum       53.40 
_exptl_crystal_F_000       204.00 
_reflns_d_resolution_high  0.7965 
 
loop_ 
 _symmetry_equiv_pos_as_xyz 
 'x, y, z' 
 '-x, -y, -z' 
 
_cell_length_a     6.9051 
_cell_length_b     7.1309 
_cell_length_c    10.0653 
_cell_angle_alpha  79.421 
_cell_angle_beta   73.062 
_cell_angle_gamma  67.517 
 
_shelx_F_squared_multiplier     1.000 
 
loop_ 
 _refln_index_h 
 _refln_index_k 
 _refln_index_l 
 _refln_F_squared_calc 
 _refln_F_squared_meas 
 _refln_F_squared_sigma 
 _refln_observed_status 
   1   0   0       23.67       25.05      1.70 o 
   3   0   0       57.69       49.34      1.50 o 
   4   0   0     2852.06     2880.10     37.08 o 
   5   0   0       30.77       31.99      2.68 o 
   6   0   0      508.21      547.92     12.55 o 
   7   0   0       13.95       15.40      1.28 o 
  -7   1   0      137.01      140.60     10.57 o 
  -6   1   0        7.93        8.93      0.87 o 
  -5   1   0      320.42      327.84      5.84 o 
  -4   1   0        0.40        0.23      0.38 o 
  -3   1   0      750.87      792.33     11.48 o 
  -2   1   0       42.90       37.65      1.65 o 
  -1   1   0     1948.46     2034.86    110.42 o 
   0   1   0      267.19      275.82      5.18 o 
   1   1   0     1190.07     1122.88     18.81 o 
   2   1   0      447.27      415.33      5.34 o 
   3   1   0       43.34       47.41      0.98 o 
   4   1   0      164.69      148.07      3.35 o 
   5   1   0        0.41        0.27      0.40 o 
   6   1   0       23.62       23.49      1.05 o 
   7   1   0        4.09        4.83      0.82 o 
   8   1   0        2.60        2.41      0.84 o 
  -6   2   0       24.44       25.40      1.40 o 
  -5   2   0       32.12       31.48      1.23 o 
  -4   2   0       28.61       27.65      1.17 o 
  -3   2   0      127.84      124.73      3.78 o 
  -2   2   0        4.39        5.87      0.56 o 
  -1   2   0      630.83      621.97     12.96 o 
   0   2   0      128.65      111.32      2.32 o 
   1   2   0     1163.30     1171.02     21.86 o 
   2   2   0      474.06      426.75     15.42 o 
   3   2   0      464.80      438.62      5.70 o 
   4   2   0      266.51      253.80      3.30 o 
   5   2   0      105.23      103.74      1.64 o 
   6   2   0      105.62      106.01      1.93 o 
   7   2   0       22.42       23.75      1.06 o 
   8   2   0       42.29       38.48      3.44 o 
  -6   3   0        0.65       -0.10      0.80 o 
  -5   3   0       61.02       62.87      2.21 o 
  -4   3   0        9.82        8.57      0.91 o 
  -3   3   0      199.24      195.71      5.18 o 
  -2   3   0       37.66       35.20      1.20 o 
  -1   3   0      485.33      519.81      8.37 o 
   1   3   0      612.12      724.21     11.68 o 
   2   3   0       28.65       31.75      0.78 o 
   3   3   0      251.39      296.33      6.92 o 
   4   3   0        1.19        1.12      0.25 o 
   5   3   0       65.95       73.68      1.39 o 
   6   3   0        2.21        2.58      0.58 o 
   7   3   0       19.27       19.14      1.43 o 
   8   3   0        2.33        2.40      1.33 o 
  -5   4   0        0.02       -0.24      0.72 o 
  -4   4   0        2.32        1.58      0.67 o 
  -3   4   0        4.29        3.66      0.69 o 
  -2   4   0        5.38        5.52      0.67 o 
  -1   4   0       29.03       27.43      1.34 o 
   0   4   0       20.54       24.69      1.18 o 
   1   4   0       29.09       27.14      2.92 o 
   2   4   0       26.72       35.69      1.14 o 
   3   4   0        2.07        3.59      0.85 o 
   4   4   0       17.40       21.16      1.36 o 
   5   4   0        0.17       -0.35      0.40 o 
   6   4   0       10.82       11.16      0.80 o 
   7   4   0        0.06       -0.40      0.63 o 
   8   4   0        4.41        3.03      1.17 o 
  -4   5   0       79.86       78.04      2.54 o 
  -3   5   0       16.63       17.97      1.22 o 
  -2   5   0      179.93      184.27      4.56 o 
  -1   5   0       20.38       20.59      1.37 o 
   0   5   0      262.44      279.47      5.84 o 
   1   5   0        6.63        8.60      0.80 o 
   2   5   0      167.53      176.15      4.97 o 
   3   5   0        1.28        1.54      0.38 o 
   4   5   0       29.57       31.40      3.19 o 
   5   5   0       23.27       23.75      1.22 o 
   6   5   0        0.00        0.05      0.50 o 
   7   5   0       36.02       36.71      1.56 o 
   8   5   0        5.16        6.10      2.42 o 
  -3   6   0        0.21       -0.74      0.76 o 
  -2   6   0       10.30       10.54      0.94 o 
  -1   6   0        0.03        0.38      0.65 o 
   0   6   0       73.37       73.01      2.61 o 
   1   6   0        0.27        0.66      0.40 o 
   2   6   0      149.72      144.70      4.39 o 
   3   6   0        4.71        4.09      0.55 o 
   4   6   0      136.83      130.32      4.82 o 
   5   6   0       10.73        9.72      0.91 o 
   6   6   0       76.02       73.46      3.42 o 
   7   6   0       11.08       11.58      1.52 o 
  -2   7   0       10.09        6.86      1.13 o 
  -1   7   0        2.06        3.71      1.56 o 
   0   7   0        2.88        2.81      1.30 o 
   1   7   0        3.34        4.18      1.43 o 
   2   7   0        0.31        0.60      1.09 o 
   3   7   0       23.09       23.92      2.67 o 
   4   7   0        2.77        2.68      0.75 o 
   5   7   0       31.99       33.06      1.87 o 
   6   7   0        1.00        0.62      0.84 o 
   7   7   0       19.37       20.72      1.89 o 
   2   8   0       26.10       30.02      2.98 o 
   3   8   0        0.01        0.57      1.32 o 
   4   8   0        4.08        4.22      1.25 o 
   5   8   0        0.09        0.13      0.71 o 
  -5  -8   1       26.38       27.56      1.78 o 
  -4  -8   1        0.07        1.02      0.97 o 
  -3  -8   1       16.01       18.70      1.32 o 
  -6  -7   1        8.39        8.65      1.29 o 
  -5  -7   1       51.26       55.83      2.87 o 
  -4  -7   1       32.03       28.43      1.63 o 
  -3  -7   1       53.73       51.15      2.02 o 
  -2  -7   1       63.68       58.30      3.87 o 
   0  -7   1       82.81       84.87      4.34 o 
   1  -7   1        0.05        0.14      1.28 o 
   2  -7   1       83.14       81.84      2.99 o 
  -7  -6   1        4.77        5.11      1.25 o 
  -6  -6   1       16.53       16.38      2.47 o 
  -5  -6   1       23.72       19.85      1.52 o 
  -4  -6   1       83.41       85.92      2.94 o 
  -3  -6   1       67.20       58.15      2.13 o 
  -2  -6   1      182.70      188.81      4.93 o 
  -1  -6   1      104.85      100.49      4.05 o 
   0  -6   1      200.47      213.83      7.96 o 
   1  -6   1      100.30       95.61      2.92 o 
   2  -6   1      134.18      140.81      4.12 o 
   3  -6   1       62.40       58.73      2.62 o 
  -7  -5   1        5.36        8.46      2.84 o 
  -6  -5   1        3.96        4.27      0.70 o 
  -5  -5   1       11.65        8.71      0.88 o 
  -4  -5   1       13.46       13.22      0.92 o 
  -3  -5   1       14.30       11.24      1.02 o 
  -2  -5   1       21.51       17.33      0.78 o 
  -1  -5   1        0.23        0.89      0.30 o 
   0  -5   1       10.87        9.55      0.74 o 
   1  -5   1        9.42        9.55      0.70 o 
   2  -5   1        1.96        1.04      0.50 o 
   3  -5   1       15.78       14.65      1.20 o 
   4  -5   1        0.26       -0.17      0.70 o 
  -7  -4   1       35.41       37.74      1.60 o 
  -6  -4   1        2.88        3.29      0.54 o 
  -5  -4   1      160.03      171.82      3.47 o 
  -4  -4   1       13.28       13.25      1.02 o 
  -3  -4   1      482.89      509.95     12.57 o 
  -2  -4   1       48.56       48.50      1.31 o 
  -1  -4   1      738.13      740.59     12.01 o 
   0  -4   1       78.54       78.68      2.46 o 
   1  -4   1      372.04      371.60      5.40 o 
   2  -4   1       41.21       42.54      1.83 o 
   3  -4   1       61.45       60.08      2.29 o 
   4  -4   1       10.33       11.47      1.04 o 
   5  -4   1        3.10        2.59      1.58 o 
  -8  -3   1        4.32        3.82      1.09 o 
  -7  -3   1        3.98        3.23      0.70 o 
  -6  -3   1       10.85       10.19      0.75 o 
  -5  -3   1        0.04       -0.45      0.47 o 
  -4  -3   1       16.63       21.37      1.09 o 
  -3  -3   1       55.93       44.14      1.25 o 
  -2  -3   1       27.59       32.77      1.27 o 
  -1  -3   1      249.86      243.15      4.08 o 
   0  -3   1       30.92       32.56      1.20 o 
   1  -3   1      193.43      183.55      3.67 o 
   2  -3   1        6.62        6.82      0.77 o 
   3  -3   1       46.47       40.53      2.23 o 
   4  -3   1        0.97        0.72      0.97 o 
   5  -3   1        3.90        4.39      0.86 o 
   6  -3   1        0.41       -1.51      0.75 o 
  -8  -2   1       10.63       10.79      1.72 o 
  -7  -2   1       13.89       15.01      0.94 o 
  -6  -2   1       16.83       16.25      0.86 o 
  -5  -2   1       52.82       51.11      1.06 o 
  -4  -2   1       19.57       23.12      0.63 o 
  -3  -2   1      116.12      105.92      2.36 o 
  -2  -2   1       38.78       43.13      2.03 o 
  -1  -2   1       88.35       90.20      2.41 o 
   0  -2   1       76.38       80.16      2.43 o 
   1  -2   1        0.10        0.48      0.48 o 
   2  -2   1       28.43       33.13      1.33 o 
   3  -2   1       20.08       16.97      1.14 o 
   4  -2   1        4.07        5.78      0.68 o 
   5  -2   1        6.67        7.61      0.79 o 
   6  -2   1        0.56        0.26      0.67 o 
   7  -2   1        0.85        1.25      0.80 o 
  -7  -1   1        0.97        1.10      0.68 o 
  -6  -1   1       94.36       94.86      1.87 o 
  -5  -1   1        1.80        1.51      0.48 o 
  -4  -1   1      360.84      359.06      8.89 o 
  -3  -1   1       15.05       14.85      0.65 o 
  -2  -1   1      896.38      826.91     12.22 o 
  -1  -1   1        0.15        2.10      0.20 o 
   0  -1   1      673.18      735.23     17.95 o 
   1  -1   1       19.45       16.16      0.96 o 
   3  -1   1       22.00       20.88      1.02 o 
   4  -1   1        7.68        9.57      0.62 o 
   5  -1   1       16.30       17.30      0.92 o 
   6  -1   1        0.03       -0.73      0.53 o 
   7  -1   1        8.36        8.91      1.41 o 
  -7   0   1        0.00        0.56      0.73 o 
  -6   0   1       20.56       20.46      1.14 o 
  -5   0   1        0.08        0.33      0.42 o 
  -4   0   1       47.82       43.34      1.63 o 
  -3   0   1        1.74        1.38      0.27 o 
  -2   0   1      162.70      162.13      4.13 o 
  -1   0   1        6.67        5.41      0.33 o 
   0   0   1      412.76      364.68     11.30 o 
   1   0   1        0.64       -0.38      0.19 o 
   2   0   1      272.94      261.84      4.38 o 
   3   0   1       19.30       16.51      0.65 o 
   4   0   1       97.72       90.94      1.73 o 
   5   0   1       10.91       10.36      0.76 o 
   6   0   1       22.93       23.45      1.22 o 
   7   0   1        3.57        3.29      0.85 o 
  -7   1   1      335.82      352.79     15.25 o 
  -6   1   1       17.50       17.61      1.13 o 
  -5   1   1      889.15      858.51     15.78 o 
  -4   1   1       55.52       49.58      1.46 o 
  -3   1   1     2422.36     2324.81     41.27 o 
  -2   1   1      135.99      119.19      2.44 o 
   3   1   1      363.36      360.95      4.82 o 
   5   1   1        6.46       10.24      1.16 o 
   6   1   1       24.79       41.68      1.98 o 
   7   1   1        3.18        2.75      0.65 o 
   8   1   1       13.38       21.73      3.29 o 
  -6   2   1      147.72      144.23      5.80 o 
  -5   2   1        0.01        0.18      0.69 o 
  -4   2   1      212.42      212.33      4.00 o 
  -3   2   1       19.64       19.22      0.98 o 
  -2   2   1      306.16      321.45     12.44 o 
  -1   2   1      230.04      206.24      7.15 o 
   0   2   1      298.95      327.56      8.49 o 
   1   2   1      538.34      557.88      9.05 o 
   2   2   1       24.86       24.34      0.92 o 
   3   2   1      192.19      190.50      2.63 o 
   4   2   1       23.24       22.37      0.78 o 
   5   2   1       36.32       37.50      0.85 o 
   6   2   1       46.81       47.28      1.08 o 
   7   2   1        8.91        7.81      0.79 o 
   8   2   1       35.07       34.17      1.70 o 
  -6   3   1        3.64        3.02      0.94 o 
  -5   3   1        0.04       -0.90      0.74 o 
  -4   3   1        0.61       -0.20      0.69 o 
  -3   3   1       29.82       24.81      3.64 o 
  -2   3   1       18.81       15.27      3.80 o 
  -1   3   1      268.85      276.84      4.68 o 
   0   3   1      208.09      208.85      4.44 o 
   2   3   1      334.82      377.76      6.78 o 
   3   3   1      703.50      747.18     22.52 o 
   4   3   1      177.25      182.45      2.97 o 
   5   3   1      234.71      234.70      3.37 o 
   6   3   1       58.72       60.22      1.32 o 
   7   3   1       54.96       58.49      3.15 o 
   8   3   1       15.78       16.58      1.42 o 
  -5   4   1        3.16        2.86      0.87 o 
  -4   4   1       84.14       86.22      2.61 o 
  -3   4   1        4.10        4.06      0.68 o 
  -2   4   1      173.91      192.14      4.06 o 
  -1   4   1        0.00        1.93      0.43 o 
   0   4   1      306.71      379.22      7.57 o 
   1   4   1       42.04       43.33      1.62 o 
   2   4   1      337.19      413.98      9.47 o 
   3   4   1      128.98      127.01      2.90 o 
   4   4   1      130.50      137.83      2.88 o 
   5   4   1       82.27       80.59      1.95 o 
   6   4   1       15.00       14.37      0.93 o 
   7   4   1       21.83       21.42      1.24 o 
   8   4   1        0.30        1.04      0.87 o 
  -4   5   1        0.25       -0.82      1.07 o 
  -3   5   1       32.26       30.20      1.46 o 
  -2   5   1        3.40        2.90      0.74 o 
  -1   5   1       30.56       33.61      1.67 o 
   0   5   1       10.77       11.20      1.04 o 
   1   5   1        4.64        4.90      0.70 o 
   2   5   1       10.73       11.20      0.98 o 
   3   5   1        6.92       10.53      0.59 o 
   4   5   1        4.37        6.93      1.20 o 
   5   5   1       25.48       27.40      1.29 o 
   6   5   1        1.66        1.41      0.66 o 
   7   5   1       16.61       17.03      1.11 o 
   8   5   1        0.19        0.73      0.72 o 
  -3   6   1        0.84        0.79      0.98 o 
  -2   6   1       34.64       36.09      1.52 o 
  -1   6   1       25.55       26.64      1.77 o 
   0   6   1       81.44       76.57      3.05 o 
   1   6   1       89.12       80.80      2.91 o 
   2   6   1      138.56      128.86      3.27 o 
   3   6   1      103.52       99.49      3.45 o 
   4   6   1      146.52      131.49      3.16 o 
   5   6   1       59.96       58.80      1.92 o 
   6   6   1      100.95       99.47      2.85 o 
   7   6   1       23.84       25.55      1.55 o 
  -2   7   1        3.93        3.59      0.81 o 
  -1   7   1       53.12       55.22      2.61 o 
   0   7   1        8.00        7.21      1.11 o 
   1   7   1       53.91       54.83      1.99 o 
   2   7   1       11.34       13.69      1.13 o 
   3   7   1       37.17       33.00      2.36 o 
   4   7   1       13.88       16.57      1.05 o 
   5   7   1       19.61       17.02      1.43 o 
   6   7   1       13.70       14.49      1.46 o 
   7   7   1        7.82        6.47      1.46 o 
   2   8   1       92.99       92.25      5.56 o 
   3   8   1       18.10       19.68      2.88 o 
   4   8   1       59.10       58.03      2.28 o 
   5   8   1       20.02       19.97      2.30 o 
   6   8   1       15.46       15.15      2.17 o 
  -4  -8   2        1.81        2.62      0.87 o 
  -3  -8   2       52.86       56.25      2.96 o 
  -2  -8   2        0.02        1.33      0.82 o 
  -6  -7   2        5.49        8.21      2.62 o 
  -5  -7   2        6.02        6.68      1.86 o 
  -4  -7   2        0.23        1.55      0.80 o 
  -3  -7   2       12.67        9.02      1.05 o 
  -2  -7   2       19.12       17.28      1.22 o 
  -1  -7   2       16.11       12.88      1.32 o 
   0  -7   2       47.07       52.85      2.65 o 
   1  -7   2       14.41       13.63      1.74 o 
   2  -7   2       47.85       51.63      2.40 o 
  -6  -6   2        2.44        2.19      1.37 o 
  -5  -6   2      184.61      184.19      5.59 o 
  -4  -6   2        2.55        2.31      0.78 o 
  -3  -6   2      415.50      386.13     13.02 o 
  -2  -6   2       43.81       42.18      4.02 o 
  -1  -6   2      563.50      527.09     12.48 o 
   0  -6   2      106.35      112.73      4.90 o 
   1  -6   2      456.21      474.94     10.82 o 
   2  -6   2      111.96      109.97      3.50 o 
   3  -6   2      256.23      262.13      6.88 o 
  -7  -5   2       34.67       40.00      2.01 o 
  -6  -5   2      203.78      208.17      5.02 o 
  -5  -5   2      118.40      120.36      4.86 o 
  -4  -5   2      346.97      340.03      8.69 o 
  -3  -5   2      246.18      237.40      6.18 o 
  -2  -5   2      315.03      285.96     11.74 o 
  -1  -5   2      242.32      247.31      4.94 o 
   0  -5   2      115.96      114.48      2.78 o 
   1  -5   2      124.27      134.21      2.97 o 
   2  -5   2       17.38       19.07      1.14 o 
   3  -5   2       45.66       45.75      1.73 o 
   4  -5   2        0.17       -0.92      0.69 o 
  -7  -4   2        8.40        8.64      0.93 o 
  -6  -4   2       38.04       44.08      1.36 o 
  -5  -4   2        1.29        1.06      0.52 o 
  -4  -4   2       94.00       96.80      2.76 o 
  -3  -4   2        4.93        8.38      0.65 o 
  -2  -4   2      130.21      135.55      3.71 o 
  -1  -4   2       38.01       44.21      1.21 o 
   0  -4   2       58.95       66.05      1.22 o 
   1  -4   2       43.86       44.76      1.13 o 
   2  -4   2        4.13        6.35      1.25 o 
   3  -4   2       22.25       22.19      1.19 o 
   4  -4   2        1.35        1.54      0.68 o 
   5  -4   2       16.15       16.78      1.34 o 
  -7  -3   2        6.48        7.56      0.90 o 
  -6  -3   2        1.65        1.68      0.54 o 
  -5  -3   2        4.16        4.22      0.53 o 
  -4  -3   2        4.44        4.53      0.45 o 
  -3  -3   2        1.43        0.31      0.44 o 
  -2  -3   2       97.27      102.42      2.26 o 
  -1  -3   2       29.28       21.61      0.91 o 
   0  -3   2      319.49      320.90      6.94 o 
   1  -3   2       33.82       28.49      0.93 o 
   2  -3   2      250.35      257.39      6.29 o 
   3  -3   2       17.05       16.09      1.19 o 
   4  -3   2      103.27      104.18      2.77 o 
   5  -3   2        6.48        5.58      0.90 o 
   6  -3   2       33.79       30.86      2.59 o 
  -7  -2   2        1.91        1.65      0.60 o 
  -6  -2   2        0.40        0.17      0.48 o 
  -5  -2   2       12.53       13.36      0.68 o 
  -4  -2   2        0.30        0.11      0.25 o 
  -3  -2   2       81.65       78.12      1.54 o 
  -2  -2   2        2.41        2.61      0.26 o 
  -1  -2   2      217.68      213.37      8.42 o 
   0  -2   2       24.41       29.87      1.08 o 
   1  -2   2      254.86      246.16      8.01 o 
   2  -2   2       52.42       54.00      1.43 o 
   3  -2   2      113.34       98.29      2.42 o 
   4  -2   2       32.99       29.50      1.39 o 
   5  -2   2       24.33       21.67      1.18 o 
   6  -2   2       10.73       11.06      1.25 o 
   7  -2   2        4.83        4.24      0.91 o 
  -7  -1   2        0.07       -0.40      0.60 o 
  -6  -1   2        2.41        3.32      0.62 o 
  -5  -1   2        2.53        2.87      0.44 o 
  -4  -1   2        2.80        2.01      0.66 o 
  -3  -1   2       60.47       61.94      1.62 o 
  -2  -1   2        3.75        5.60      0.30 o 
  -1  -1   2      505.33      521.30      8.45 o 
   0  -1   2       63.12       69.04      2.29 o 
   1  -1   2      711.12      741.03     18.13 o 
   2  -1   2       63.86       52.74      2.08 o 
   3  -1   2      198.08      187.05      3.89 o 
   4  -1   2       16.95       15.60      0.96 o 
   5  -1   2       29.74       31.39      1.27 o 
   6  -1   2        2.20        2.54      0.73 o 
   7  -1   2        2.39        2.97      0.89 o 
  -7   0   2        2.51        1.61      0.82 o 
  -6   0   2        0.01       -0.42      0.81 o 
  -5   0   2        3.93        5.68      1.71 o 
  -4   0   2       11.41        9.85      0.57 o 
  -3   0   2       10.59       11.99      0.54 o 
  -2   0   2      183.94      152.17      5.08 o 
  -1   0   2        8.71        9.19      0.46 o 
   0   0   2      830.56      812.12     16.08 o 
   1   0   2       28.40       27.69      0.99 o 
   2   0   2     1150.63     1055.64     26.94 o 
   3   0   2       78.40       68.31      2.44 o 
   4   0   2      493.37      453.97      5.72 o 
   5   0   2       22.86       20.31      0.88 o 
   6   0   2      126.64      125.33      2.81 o 
   7   0   2        3.36        4.10      0.89 o 
  -7   1   2       10.55       12.39      1.33 o 
  -6   1   2        0.52        0.96      0.64 o 
  -5   1   2       14.42       14.93      0.91 o 
  -4   1   2        0.14        0.46      0.38 o 
  -3   1   2       16.33       17.68      0.86 o 
  -2   1   2        0.39        0.45      0.23 o 
  -1   1   2        7.48        8.31      0.79 o 
   0   1   2      131.37      123.36      4.31 o 
   1   1   2        4.65        2.91      0.39 o 
   2   1   2      252.68      246.42      4.15 o 
   3   1   2        4.63        5.53      0.40 o 
   4   1   2      122.96      116.96      2.33 o 
   5   1   2        1.20        0.99      0.38 o 
   6   1   2       46.06       47.41      1.35 o 
   7   1   2        0.85       -0.09      0.57 o 
   8   1   2       12.15       16.47      1.90 o 
  -6   2   2       18.90       19.44      1.60 o 
  -5   2   2        0.11        0.43      0.53 o 
  -4   2   2        0.58        0.99      0.63 o 
  -3   2   2       13.69       13.97      0.76 o 
  -2   2   2      172.42      155.64      3.35 o 
  -1   2   2       64.47       45.94      2.44 o 
   0   2   2     1043.96     1154.35     41.67 o 
   1   2   2      118.67      127.54      3.23 o 
   2   2   2     1092.53     1202.07     22.34 o 
   3   2   2       64.59       58.31      1.25 o 
   4   2   2      241.54      247.53      3.44 o 
   5   2   2       10.98       11.09      0.59 o 
   6   2   2       34.73       35.34      1.28 o 
   7   2   2        1.37        1.16      0.50 o 
   8   2   2        4.67        3.82      1.21 o 
  -5   3   2        0.00       -0.40      1.14 o 
  -4   3   2        4.16        3.15      0.71 o 
  -3   3   2        9.84        8.22      0.68 o 
  -2   3   2        3.11        2.88      0.63 o 
  -1   3   2       64.49       59.73      1.27 o 
   0   3   2       78.95       80.86      2.35 o 
   1   3   2      154.52      159.32      3.51 o 
   2   3   2      117.49      129.94      2.62 o 
   3   3   2      100.91      115.92      4.10 o 
   4   3   2       47.41       41.67      1.02 o 
   5   3   2       52.76       55.01      1.30 o 
   6   3   2        5.70        4.37      0.57 o 
   7   3   2       26.74       26.06      1.79 o 
   8   3   2        0.09       -0.43      1.00 o 
  -5   4   2       42.03       40.62      1.93 o 
  -4   4   2       49.79       51.85      1.98 o 
  -3   4   2      137.10      131.33      3.23 o 
  -2   4   2       93.59       92.74      2.11 o 
  -1   4   2      396.55      418.40      6.14 o 
   0   4   2      116.20      121.28      2.94 o 
   1   4   2      768.04      858.84     16.57 o 
   2   4   2       41.27       55.38      1.44 o 
   3   4   2      625.40      697.36     12.44 o 
   4   4   2        4.03       10.27      0.77 o 
   5   4   2      235.68      236.67      3.88 o 
   6   4   2        2.34        2.72      0.56 o 
   7   4   2       64.68       61.98      1.95 o 
   8   4   2        2.21        2.50      0.94 o 
  -4   5   2        0.48        0.97      0.79 o 
  -3   5   2       13.07       11.30      1.01 o 
  -2   5   2        4.15        4.51      0.67 o 
  -1   5   2       18.64       22.91      1.27 o 
   0   5   2        6.69        6.60      0.74 o 
   1   5   2       22.82       28.05      1.24 o 
   2   5   2        3.03        4.43      0.57 o 
   3   5   2        8.75       12.93      1.43 o 
   4   5   2        0.63        0.34      0.46 o 
   5   5   2        0.56        0.84      0.50 o 
   6   5   2       13.64       13.76      1.51 o 
   7   5   2        0.12        0.51      0.60 o 
   8   5   2       21.11       20.49      1.33 o 
  -3   6   2        1.66        2.53      0.80 o 
  -2   6   2       30.44       28.35      1.74 o 
  -1   6   2        9.25        9.98      1.26 o 
   0   6   2      100.25       97.68      2.76 o 
   1   6   2       21.25       20.02      1.46 o 
   2   6   2      165.73      173.53      3.95 o 
   3   6   2       21.55       21.89      1.26 o 
   4   6   2      121.56      125.43      3.05 o 
   5   6   2       20.58       18.56      1.19 o 
   6   6   2       44.24       43.61      2.44 o 
   7   6   2       20.89       19.51      1.47 o 
   8   6   2        8.94        9.04      1.03 o 
  -2   7   2       22.54       21.61      1.36 o 
  -1   7   2       78.29       82.42      5.91 o 
   0   7   2       33.44       29.92      2.59 o 
   1   7   2      101.33       96.91      3.43 o 
   2   7   2       28.03       32.66      1.35 o 
   3   7   2       75.66       65.89      2.91 o 
   4   7   2        9.52       11.48      0.93 o 
   5   7   2       28.52       22.46      1.27 o 
   6   7   2        0.79        1.12      0.70 o 
   7   7   2        4.73        4.76      1.06 o 
   2   8   2        0.19        0.39      1.44 o 
   3   8   2       46.96       53.46      4.31 o 
   4   8   2        3.57        7.69      2.08 o 
   5   8   2       33.07       35.19      2.46 o 
   6   8   2        6.45        9.53      1.27 o 
  -3  -8   3        1.51        2.45      2.82 o 
  -2  -8   3       10.32        9.33      1.42 o 
  -1  -8   3        3.00        1.10      1.08 o 
  -5  -7   3       45.72       46.50      2.45 o 
  -4  -7   3       53.07       55.01      3.43 o 
  -3  -7   3       87.54       82.36      2.93 o 
  -2  -7   3       53.60       54.99      2.25 o 
  -1  -7   3       93.13       95.00      4.03 o 
   0  -7   3       27.50       29.26      2.27 o 
   1  -7   3       51.33       54.38      3.12 o 
  -6  -6   3        3.23        6.32      2.20 o 
  -5  -6   3        0.68        1.35      0.95 o 
  -4  -6   3        0.39        0.41      0.82 o 
  -3  -6   3        2.42        3.77      0.84 o 
  -2  -6   3       17.29       17.28      3.38 o 
  -1  -6   3        4.56        7.78      1.69 o 
   0  -6   3       41.58       41.11      2.33 o 
   1  -6   3        8.02        8.75      1.02 o 
   2  -6   3       43.99       46.33      2.21 o 
   3  -6   3       11.24       11.21      1.90 o 
  -7  -5   3        5.13        4.53      1.60 o 
  -6  -5   3      191.58      194.57      4.84 o 
  -5  -5   3       11.88       12.26      1.09 o 
  -4  -5   3      411.17      410.87     10.42 o 
  -3  -5   3       18.25       17.82      1.81 o 
  -2  -5   3      651.95      613.85     14.55 o 
  -1  -5   3       19.22       20.02      1.62 o 
   0  -5   3      615.92      598.12     11.30 o 
   1  -5   3        7.80        8.06      1.26 o 
   2  -5   3      308.27      322.42      7.79 o 
   3  -5   3        0.25        1.19      0.82 o 
   4  -5   3       93.33      102.12      3.63 o 
  -7  -4   3      106.71      117.46      4.05 o 
  -6  -4   3        4.88        4.35      0.76 o 
  -5  -4   3      111.14      115.55      3.14 o 
  -4  -4   3        7.23        8.02      0.80 o 
  -3  -4   3       42.92       39.89      2.53 o 
  -2  -4   3       12.69        9.79      1.72 o 
  -1  -4   3        0.17       -0.11      0.30 o 
   0  -4   3       16.08       14.98      1.11 o 
   2  -4   3       11.68       10.92      0.78 o 
   3  -4   3       78.56       79.97      4.01 o 
   4  -4   3        4.62        3.61      0.77 o 
   5  -4   3       63.30       64.26      3.51 o 
  -7  -3   3       19.53       20.25      1.39 o 
  -6  -3   3       10.64       11.07      0.94 o 
  -5  -3   3       45.57       47.67      1.37 o 
  -4  -3   3        2.19        1.81      0.49 o 
  -3  -3   3       85.00       78.09      2.00 o 
  -2  -3   3        7.15       11.94      1.24 o 
  -1  -3   3       53.15       53.19      2.30 o 
   1  -3   3        1.39        2.33      0.34 o 
   2  -3   3      138.91      162.27      4.23 o 
   3  -3   3        1.89        2.08      0.51 o 
   4  -3   3      110.12      116.26      2.97 o 
   5  -3   3        1.46        1.07      0.70 o 
   6  -3   3       60.57       59.27      2.35 o 
  -7  -2   3       47.94       55.42      1.68 o 
  -6  -2   3        2.60        2.66      0.59 o 
  -5  -2   3      257.09      262.47      4.37 o 
  -4  -2   3        2.48        2.35      0.38 o 
  -3  -2   3      995.62     1025.16     15.64 o 
  -2  -2   3        0.16       -0.07      0.22 o 
  -1  -2   3     2065.65     1995.17     47.62 o 
   0  -2   3       21.05       15.87      1.07 o 
   1  -2   3     1427.85     1465.13     22.82 o 
   2  -2   3       15.13       14.91      0.98 o 
   3  -2   3      314.82      328.16      5.58 o 
   4  -2   3        3.70        5.70      1.28 o 
   5  -2   3       33.71       33.34      1.40 o 
   6  -2   3        0.78       -0.26      0.64 o 
   7  -2   3        2.50        0.97      0.84 o 
  -7  -1   3        5.40        4.45      0.90 o 
  -6  -1   3        0.99        0.29      0.53 o 
  -5  -1   3       49.89       52.21      1.28 o 
  -4  -1   3        0.63        0.76      0.35 o 
  -3  -1   3      347.73      328.26      8.28 o 
  -2  -1   3       41.31       31.42      1.29 o 
  -1  -1   3     1414.82     1408.54     21.39 o 
   0  -1   3      232.95      203.40      3.17 o 
   1  -1   3     1450.60     1490.42     24.08 o 
   2  -1   3      312.58      280.56      4.65 o 
   3  -1   3      319.14      297.93      5.86 o 
   4  -1   3      122.00      111.09      2.80 o 
   5  -1   3       28.13       25.79      1.18 o 
   6  -1   3       21.25       21.14      1.17 o 
   7  -1   3        0.38        0.89      0.83 o 
  -7   0   3        0.79        0.16      0.77 o 
  -6   0   3        1.54        1.68      0.74 o 
  -5   0   3        0.16       -0.21      0.41 o 
  -4   0   3       14.55       13.45      0.68 o 
  -3   0   3        5.38        5.28      0.45 o 
  -2   0   3       73.64       63.07      2.33 o 
  -1   0   3       39.97       43.90      1.19 o 
   0   0   3      134.58      119.69      1.80 o 
   1   0   3       55.59       71.92      1.48 o 
   2   0   3       97.41       85.68      1.72 o 
   3   0   3       22.23       19.48      0.89 o 
   4   0   3       23.27       23.06      0.66 o 
   5   0   3        0.87        1.38      0.45 o 
   6   0   3        1.91        1.16      0.61 o 
   7   0   3       15.67       15.88      1.28 o 
   8   0   3        0.05        0.17      1.10 o 
  -6   1   3        0.11        0.26      0.62 o 
  -5   1   3       53.37       57.06      1.63 o 
  -4   1   3        0.08       -0.30      0.38 o 
  -3   1   3      184.06      190.59      3.24 o 
  -2   1   3       27.74       24.79      1.08 o 
  -1   1   3      384.31      382.65      6.99 o 
   0   1   3      404.45      393.86      8.90 o 
   1   1   3      262.06      287.35      3.78 o 
   2   1   3      660.12      668.63     10.83 o 
   3   1   3       51.51       45.49      1.20 o 
   4   1   3      255.29      234.56      4.07 o 
   5   1   3        3.37        2.91      0.48 o 
   6   1   3       77.81       74.60      2.59 o 
   7   1   3        0.02        0.16      0.57 o 
   8   1   3       23.92       27.98      1.71 o 
  -6   2   3        0.00       -0.07      0.67 o 
  -5   2   3        6.42        8.27      0.85 o 
  -4   2   3        2.51        2.38      0.54 o 
  -3   2   3       14.94       15.06      0.84 o 
  -2   2   3       27.98       24.83      1.06 o 
  -1   2   3       22.45       26.98      2.18 o 
   0   2   3      117.32      129.78      5.56 o 
   1   2   3       25.31       29.76      1.74 o 
   2   2   3      122.72      135.75      3.74 o 
   3   2   3       16.38       14.58      0.62 o 
   4   2   3       36.51       32.72      1.02 o 
   5   2   3        2.04        2.23      0.36 o 
   6   2   3       14.55       13.55      0.69 o 
   7   2   3        0.49       -0.01      0.49 o 
   8   2   3        9.60        9.20      1.10 o 
  -5   3   3       20.36       21.81      2.37 o 
  -4   3   3       10.56       12.65      1.35 o 
  -3   3   3       49.79       49.36      1.52 o 
  -2   3   3       27.10       26.83      1.70 o 
  -1   3   3       64.08       73.24      3.26 o 
   0   3   3       12.80       12.49      0.60 o 
   1   3   3       27.32       33.05      1.01 o 
   2   3   3       22.97       20.71      0.70 o 
   3   3   3        0.32        0.98      0.35 o 
   4   3   3       89.66       86.83      1.82 o 
   5   3   3        9.37        8.31      0.57 o 
   6   3   3       75.99       77.15      1.75 o 
   7   3   3       13.94       13.30      0.86 o 
   8   3   3       46.75       45.35      2.88 o 
  -5   4   3        0.09        0.38      0.81 o 
  -4   4   3       28.85       27.27      1.57 o 
  -3   4   3        8.04        6.44      0.82 o 
  -2   4   3       63.65       60.79      1.64 o 
  -1   4   3       70.03       61.36      1.74 o 
   0   4   3       95.97      114.10      3.63 o 
   1   4   3      153.13      144.74      3.44 o 
   2   4   3       95.34      107.99      2.33 o 
   3   4   3       94.16       90.72      2.12 o 
   4   4   3       36.43       34.72      1.52 o 
   5   4   3       25.35       24.07      0.89 o 
   6   4   3        4.24        3.66      0.52 o 
   7   4   3        6.73        2.63      1.27 o 
   8   4   3        0.58        1.55      0.84 o 
  -4   5   3       39.98       36.93      2.00 o 
  -3   5   3       21.83       18.98      1.29 o 
  -2   5   3       46.64       45.34      1.66 o 
  -1   5   3       14.52       15.49      1.16 o 
   0   5   3       31.05       36.95      1.90 o 
   1   5   3        5.50        7.88      0.80 o 
   2   5   3       15.50       19.35      1.16 o 
   3   5   3        6.46        7.88      0.60 o 
   4   5   3        9.16        8.52      0.92 o 
   5   5   3       16.14       17.12      0.91 o 
   6   5   3        4.94        4.84      0.83 o 
   7   5   3       23.53       21.16      1.22 o 
   8   5   3        3.73        4.93      1.00 o 
  -3   6   3        5.08        4.27      1.23 o 
  -2   6   3        0.82        1.39      0.84 o 
  -1   6   3       24.53       26.48      2.15 o 
   0   6   3        7.27        9.44      1.23 o 
   1   6   3       93.99       88.89      2.67 o 
   2   6   3       19.01       23.35      1.17 o 
   3   6   3      204.53      185.16      5.07 o 
   4   6   3       19.38       21.05      0.97 o 
   5   6   3      204.51      188.38      4.38 o 
   6   6   3        6.35        5.34      0.85 o 
   7   6   3      114.30      113.10      3.30 o 
   8   6   3        0.48        1.51      0.93 o 
  -2   7   3       45.61       44.06      1.85 o 
  -1   7   3       66.60       64.57      4.15 o 
   0   7   3      111.30      111.17      5.47 o 
   1   7   3       47.53       58.75      2.65 o 
   2   7   3      185.72      176.21      4.25 o 
   3   7   3        8.72       13.19      1.35 o 
   4   7   3      187.97      169.73      3.97 o 
   5   7   3        0.93        1.35      0.59 o 
   6   7   3      114.28      100.29      2.92 o 
   7   7   3        6.31        8.00      2.48 o 
   0   8   3        0.03        0.15      0.90 o 
   1   8   3       20.23       17.18      2.28 o 
   2   8   3        0.93        2.68      0.81 o 
   3   8   3        9.56        9.52      1.48 o 
   4   8   3        3.41        8.14      1.40 o 
   5   8   3        0.09        0.24      0.57 o 
   6   8   3        4.29        6.84      1.42 o 
  -4  -7   4        0.33        0.26      1.01 o 
  -3  -7   4       19.65       17.76      2.66 o 
  -2  -7   4        0.99        2.18      1.63 o 
  -1  -7   4       13.37       12.02      1.58 o 
   0  -7   4        1.34        1.16      1.10 o 
   1  -7   4        3.55        0.25      1.16 o 
  -5  -6   4        0.05        0.45      0.95 o 
  -4  -6   4       40.05       42.25      2.21 o 
  -3  -6   4        3.16        3.87      0.89 o 
  -2  -6   4       33.90       39.98      1.90 o 
  -1  -6   4        8.20        8.00      1.04 o 
   0  -6   4        8.60       12.52      1.49 o 
   1  -6   4       10.40       11.81      1.68 o 
   2  -6   4        0.01        0.52      0.81 o 
   3  -6   4        9.81       10.24      1.95 o 
  -6  -5   4        0.19       -0.51      1.15 o 
  -5  -5   4       31.25       31.25      1.79 o 
  -4  -5   4        0.44        0.87      1.26 o 
  -3  -5   4       87.52       81.38      2.97 o 
  -2  -5   4        3.36        3.28      0.83 o 
  -1  -5   4      152.54      144.65      4.15 o 
   0  -5   4        1.08       -0.84      0.83 o 
   1  -5   4      150.70      154.32      4.30 o 
   2  -5   4        4.00        2.65      0.83 o 
   3  -5   4       90.71       95.12      3.38 o 
   4  -5   4       15.83       10.28      2.32 o 
  -6  -4   4       13.66       10.87      1.62 o 
  -5  -4   4       62.42       64.58      2.29 o 
  -4  -4   4       60.36       58.55      2.05 o 
  -3  -4   4       72.01       62.34      3.21 o 
  -2  -4   4      179.87      165.50      4.62 o 
  -1  -4   4       47.16       46.14      1.87 o 
   0  -4   4      251.70      236.96      6.13 o 
   1  -4   4       12.95       12.71      1.88 o 
   2  -4   4      167.75      173.06      4.60 o 
   3  -4   4        1.09        1.47      0.74 o 
   4  -4   4       65.12       70.38      2.88 o 
   5  -4   4        0.13        0.14      0.98 o 
  -7  -3   4        3.93        3.64      1.04 o 
  -6  -3   4        1.45        1.21      0.69 o 
  -5  -3   4       10.87       11.40      0.80 o 
  -4  -3   4       26.31       29.76      1.17 o 
  -3  -3   4       24.46       22.61      0.93 o 
  -2  -3   4       73.24       67.75      1.91 o 
  -1  -3   4       15.94       14.79      0.87 o 
   0  -3   4       79.80       72.07      6.32 o 
   1  -3   4        0.29        0.86      0.40 o 
   2  -3   4       42.72       46.87      2.66 o 
   3  -3   4        0.85        0.62      0.47 o 
   4  -3   4       26.24       24.80      1.33 o 
   5  -3   4        1.12        0.69      0.70 o 
   6  -3   4       16.82       17.14      1.28 o 
  -7  -2   4        6.23        5.42      0.92 o 
  -6  -2   4        5.85        5.33      0.71 o 
  -5  -2   4       22.31       26.94      1.08 o 
  -4  -2   4       14.74       14.85      0.70 o 
  -3  -2   4       78.67       93.05      1.75 o 
  -2  -2   4       72.67       70.55      1.40 o 
  -1  -2   4      278.92      313.34      5.30 o 
   0  -2   4      254.70      254.48      7.09 o 
   1  -2   4      420.92      451.58      9.26 o 
   2  -2   4      258.85      239.43      6.33 o 
   3  -2   4      277.89      280.35      4.89 o 
   4  -2   4      130.55      122.47      2.71 o 
   5  -2   4      128.12      128.01      3.01 o 
   6  -2   4       52.94       49.73      1.83 o 
  -6  -1   4       72.62       76.44      2.22 o 
  -5  -1   4       18.62       21.08      1.47 o 
  -4  -1   4      130.66      142.58      2.70 o 
  -3  -1   4       62.17       67.95      2.09 o 
  -2  -1   4      173.54      180.73      3.90 o 
  -1  -1   4      179.03      189.08      4.36 o 
   0  -1   4       88.65       87.73      2.11 o 
   1  -1   4      143.71      160.76      3.02 o 
   2  -1   4       13.62       13.49      0.56 o 
   3  -1   4       17.07       18.03      0.84 o 
   4  -1   4        2.58        2.62      0.63 o 
   5  -1   4        1.33        1.58      0.57 o 
   6  -1   4        1.74        0.55      0.60 o 
   7  -1   4        0.78        0.45      1.08 o 
  -6   0   4        6.72        8.02      0.96 o 
  -5   0   4        0.57        0.31      0.45 o 
  -4   0   4       19.18       18.74      0.93 o 
  -3   0   4        7.50        6.59      0.48 o 
  -2   0   4       23.44       19.90      1.05 o 
  -1   0   4       69.79       55.04      2.04 o 
   0   0   4        0.36       -0.40      0.20 o 
   1   0   4      145.21      144.82      2.63 o 
   2   0   4       70.85       76.44      1.47 o 
   3   0   4       32.81       27.87      1.09 o 
   4   0   4       99.61       91.93      1.64 o 
   5   0   4        0.72       -0.03      0.64 o 
   6   0   4       59.20       58.27      1.88 o 
   7   0   4        1.99        1.15      0.80 o 
  -6   1   4        0.00        0.10      0.65 o 
  -5   1   4        0.88        0.69      0.57 o 
  -4   1   4        0.34        0.09      0.47 o 
  -3   1   4        9.99       11.23      0.87 o 
  -2   1   4        4.36        4.73      0.48 o 
  -1   1   4       82.07       83.11      1.55 o 
   0   1   4       37.57       37.40      0.83 o 
   1   1   4      194.68      236.11      5.08 o 
   2   1   4      173.54      185.53      4.00 o 
   3   1   4       73.71       70.99      1.28 o 
   4   1   4      214.46      235.57      4.17 o 
   5   1   4        5.64        5.43      0.58 o 
   6   1   4      140.36      137.38      2.93 o 
   7   1   4        0.00       -0.11      0.56 o 
   8   1   4       72.62       72.84      5.99 o 
  -5   2   4       19.62       20.75      1.55 o 
  -4   2   4        4.22        5.28      0.64 o 
  -3   2   4       52.73       50.48      1.39 o 
  -2   2   4        1.43        1.62      0.37 o 
  -1   2   4       94.93      102.89      5.08 o 
   0   2   4       69.78       77.74      2.57 o 
   1   2   4      112.70      126.33      5.33 o 
   2   2   4      227.56      260.64      4.04 o 
   3   2   4       44.53       47.52      1.49 o 
   4   2   4      167.70      162.95      3.04 o 
   5   2   4        7.56        8.11      0.56 o 
   6   2   4       42.58       42.40      1.12 o 
   7   2   4        1.09        0.75      0.53 o 
   8   2   4        6.12        7.24      1.17 o 
  -5   3   4        1.74        1.66      0.82 o 
  -4   3   4        1.29        0.81      1.12 o 
  -3   3   4       19.25       18.88      1.07 o 
  -2   3   4        2.50        2.54      0.55 o 
  -1   3   4       82.26       85.73      4.42 o 
   0   3   4       15.46       15.51      1.65 o 
   2   3   4       52.88       32.42      2.09 o 
   3   3   4      208.33      220.78      4.58 o 
   4   3   4       33.29       34.03      1.17 o 
   5   3   4       72.86       69.91      1.75 o 
   6   3   4        0.69        0.62      0.46 o 
   7   3   4       14.14       15.53      0.90 o 
   8   3   4       10.51       10.12      1.10 o 
  -4   4   4       15.53       16.43      1.34 o 
  -3   4   4       34.66       36.66      1.90 o 
  -2   4   4       63.75       61.54      1.72 o 
  -1   4   4      126.31      136.00      3.23 o 
   0   4   4      121.14      120.34      2.66 o 
   1   4   4      315.33      345.88      5.32 o 
   2   4   4      102.41      102.86      2.49 o 
   3   4   4      452.02      503.35     11.73 o 
   4   4   4       25.36       25.70      1.09 o 
   5   4   4      328.61      322.26      5.15 o 
   6   4   4        0.42        0.82      0.44 o 
   7   4   4      173.09      170.59      3.23 o 
   8   4   4        0.81        2.28      0.87 o 
  -3   5   4        0.02        0.84      0.67 o 
  -2   5   4        2.40        2.78      0.66 o 
  -1   5   4        0.09       -0.01      0.58 o 
   0   5   4        0.63        1.10      0.66 o 
   1   5   4        0.92        1.09      0.51 o 
   2   5   4        3.87        2.16      0.48 o 
   3   5   4        2.59        1.93      0.39 o 
   4   5   4        0.07       -0.92      0.64 o 
   5   5   4        3.20        3.13      0.53 o 
   6   5   4        1.24        1.71      0.55 o 
   7   5   4        3.40        2.75      0.80 o 
   8   5   4        1.64        0.16      0.71 o 
  -2   6   4       50.40       50.73      1.90 o 
  -1   6   4        4.08        3.17      0.74 o 
   0   6   4      133.83      134.34      4.56 o 
   1   6   4       13.94       16.69      1.32 o 
   2   6   4      242.45      251.37      4.93 o 
   3   6   4       15.03       20.86      1.20 o 
   4   6   4      247.69      248.62      5.08 o 
   5   6   4        2.82        4.14      0.59 o 
   6   6   4      137.61      130.45      3.49 o 
   7   6   4        0.27        1.01      0.73 o 
   8   6   4       51.20       48.64      2.16 o 
  -1   7   4        4.13        5.44      1.73 o 
   0   7   4       62.00       59.15      2.87 o 
   1   7   4       17.34       18.46      1.47 o 
   2   7   4       66.15       65.09      2.03 o 
   3   7   4       28.18       27.28      1.47 o 
   4   7   4       43.52       44.98      2.14 o 
   5   7   4       19.85       20.33      1.30 o 
   6   7   4       16.27       14.82      1.24 o 
   7   7   4        7.06        6.72      1.01 o 
   0   8   4        1.28        1.85      1.09 o 
   1   8   4      101.44      101.40      4.38 o 
   2   8   4       12.03       12.31      1.29 o 
   3   8   4       89.39       83.73      3.41 o 
   4   8   4       21.74       24.53      2.23 o 
   5   8   4       40.39       31.78      1.51 o 
   6   8   4       15.25       13.82      1.23 o 
  -3  -7   5        0.47        2.45      1.26 o 
  -2  -7   5       45.64       54.63      2.25 o 
  -1  -7   5        3.23        3.96      1.33 o 
   0  -7   5       39.23       49.53      3.21 o 
  -5  -6   5        0.54        1.09      1.00 o 
  -4  -6   5        0.12       -0.24      0.82 o 
  -3  -6   5        0.36       -0.39      0.81 o 
  -2  -6   5        1.36        2.25      0.84 o 
  -1  -6   5        8.36        8.08      1.43 o 
   0  -6   5       14.30       13.95      1.73 o 
   1  -6   5       19.45       19.26      2.20 o 
   2  -6   5       31.80       32.68      2.81 o 
  -5  -5   5        1.67        0.70      0.99 o 
  -4  -5   5       23.54       24.17      1.61 o 
  -3  -5   5        2.41        2.41      0.87 o 
  -2  -5   5       33.96       34.53      1.84 o 
  -1  -5   5        0.06       -0.50      0.51 o 
   0  -5   5       27.27       29.81      2.19 o 
   1  -5   5        5.32        4.31      0.83 o 
   2  -5   5        8.78        9.87      1.17 o 
   3  -5   5       21.05       20.52      1.75 o 
   4  -5   5        0.74        1.64      1.04 o 
  -6  -4   5       20.30       19.60      3.08 o 
  -5  -4   5       27.06       25.58      1.64 o 
  -4  -4   5       15.56       14.54      1.16 o 
  -3  -4   5       76.12       66.56      2.52 o 
  -2  -4   5        3.35        6.40      0.77 o 
  -1  -4   5      162.65      150.21      5.58 o 
   0  -4   5        0.00        2.08      0.72 o 
   1  -4   5      188.93      178.59      4.65 o 
   2  -4   5        1.38        2.63      0.79 o 
   3  -4   5      116.22      113.00      3.67 o 
   4  -4   5        3.52        4.87      1.12 o 
   5  -4   5       48.25       47.85      2.56 o 
  -6  -3   5        0.11       -0.47      0.85 o 
  -5  -3   5       64.92       69.76      2.43 o 
  -4  -3   5        4.86        5.17      0.72 o 
  -3  -3   5       95.60      101.45      3.13 o 
  -2  -3   5       35.38       32.35      1.43 o 
  -1  -3   5      106.80      106.75      2.70 o 
   0  -3   5       70.12       62.76      2.97 o 
   1  -3   5       61.11       63.27      1.61 o 
   2  -3   5       43.88       41.59      2.27 o 
   3  -3   5       12.34       15.28      2.59 o 
   4  -3   5        6.54        6.37      0.77 o 
   5  -3   5        1.24        0.83      0.69 o 
   6  -3   5        0.08        0.67      1.24 o 
  -6  -2   5        4.77        4.03      1.13 o 
  -5  -2   5       12.45       12.77      0.86 o 
  -4  -2   5       13.14       15.69      0.85 o 
  -3  -2   5        6.48        6.85      0.51 o 
  -2  -2   5       51.82       48.90      1.55 o 
  -1  -2   5        0.85        0.86      0.56 o 
   0  -2   5      122.50      105.34      5.26 o 
   1  -2   5       15.95       14.83      0.74 o 
   2  -2   5       90.14       79.59      1.85 o 
   3  -2   5       16.80       13.92      0.97 o 
   4  -2   5       30.69       31.95      1.29 o 
   5  -2   5        5.72        5.44      0.78 o 
   6  -2   5        9.37       10.75      1.05 o 
  -6  -1   5       61.74       65.47      2.08 o 
  -5  -1   5       41.58       41.62      1.42 o 
  -4  -1   5      133.60      143.08      2.75 o 
  -3  -1   5      141.59      136.95      2.49 o 
  -2  -1   5      261.80      274.08      9.21 o 
  -1  -1   5      374.72      382.53      5.14 o 
   0  -1   5      370.62      427.98      5.37 o 
   1  -1   5      515.98      546.60      7.38 o 
   2  -1   5      209.42      232.12      4.18 o 
   3  -1   5      307.43      310.43      5.36 o 
   4  -1   5       70.51       75.52      1.95 o 
   5  -1   5       86.37       88.00      2.25 o 
   6  -1   5       30.16       28.97      1.43 o 
   7  -1   5       12.79       14.79      1.24 o 
  -6   0   5        7.96        7.56      0.94 o 
  -5   0   5        2.04        1.89      0.64 o 
  -4   0   5       10.93       10.09      0.76 o 
  -3   0   5        2.89        2.79      0.51 o 
  -2   0   5       14.37       13.68      0.53 o 
  -1   0   5        5.84        4.61      0.32 o 
   0   0   5       20.18       24.55      0.82 o 
   1   0   5        8.59       13.67      0.65 o 
   2   0   5        9.55       11.68      0.56 o 
   3   0   5       43.42       44.97      1.04 o 
   4   0   5        0.95        1.05      0.44 o 
   5   0   5       49.92       46.25      1.30 o 
   6   0   5        0.13       -0.31      0.68 o 
   7   0   5       33.11       32.05      2.84 o 
  -6   1   5        2.27        2.78      0.88 o 
  -5   1   5       43.73       47.63      1.42 o 
  -4   1   5        8.71        8.78      0.84 o 
  -3   1   5      217.47      232.87      3.93 o 
  -2   1   5       12.92       11.47      0.64 o 
  -1   1   5      834.61      872.18     11.26 o 
   0   1   5        0.17        1.45      0.25 o 
   1   1   5     1496.90     1746.40     20.38 o 
   2   1   5       40.51       57.92      1.16 o 
   3   1   5      766.65      814.51     10.83 o 
   4   1   5       60.05       64.45      1.62 o 
   5   1   5      166.21      167.64      3.33 o 
   6   1   5       43.48       38.11      1.49 o 
   7   1   5       27.15       26.23      1.26 o 
   8   1   5       22.25       21.27      1.92 o 
  -5   2   5       15.61       16.98      1.18 o 
  -4   2   5        6.44        5.86      0.70 o 
  -3   2   5      110.06      114.81      2.68 o 
  -2   2   5        3.80        4.81      0.54 o 
  -1   2   5      530.00      557.89      9.41 o 
   1   2   5     1192.50     1361.27     18.10 o 
   2   2   5        2.21        8.11      0.66 o 
   3   2   5      948.44     1079.64     15.59 o 
   4   2   5        6.20        6.15      0.63 o 
   5   2   5      339.00      358.41      6.21 o 
   6   2   5        1.65        1.62      0.47 o 
   7   2   5       77.87       73.47      2.36 o 
   8   2   5        1.30       -0.46      0.75 o 
  -5   3   5       19.03       20.13      1.71 o 
  -4   3   5       26.27       25.38      1.38 o 
  -3   3   5       33.50       33.47      1.37 o 
  -2   3   5       22.47       25.12      1.29 o 
  -1   3   5       37.96       36.18      1.86 o 
   0   3   5        1.50        2.54      0.74 o 
   1   3   5        8.85        8.39      0.77 o 
   2   3   5       17.62       13.86      0.69 o 
   3   3   5        9.78       10.35      0.70 o 
   4   3   5       43.25       38.64      1.21 o 
   5   3   5       27.49       26.48      1.31 o 
   6   3   5       40.78       39.01      1.26 o 
   7   3   5       23.62       23.94      1.11 o 
   8   3   5       30.87       30.11      1.67 o 
  -4   4   5        0.30        0.42      0.74 o 
  -3   4   5        3.47        3.58      0.94 o 
  -2   4   5        0.15       -0.52      0.51 o 
  -1   4   5        0.04       -0.51      0.38 o 
   0   4   5        1.05        0.94      0.87 o 
   1   4   5       24.15       20.67      0.99 o 
   2   4   5        3.79        2.62      0.83 o 
   3   4   5       99.88       98.65      4.37 o 
   4   4   5       10.85        9.55      0.83 o 
   5   4   5      176.41      175.16      3.39 o 
   6   4   5       17.72       18.26      0.94 o 
   7   4   5      181.10      178.09      3.37 o 
   8   4   5       17.07       16.15      1.16 o 
  -3   5   5        0.00        1.43      0.88 o 
  -2   5   5      247.46      251.03      5.70 o 
  -1   5   5        2.59        2.39      0.62 o 
   0   5   5      474.36      471.23      9.41 o 
   1   5   5       18.08       20.06      1.95 o 
   2   5   5      557.74      571.19      8.59 o 
   3   5   5       39.07       36.01      1.14 o 
   4   5   5      366.34      382.10      7.96 o 
   5   5   5       38.36       43.01      2.79 o 
   6   5   5      172.82      168.03      3.53 o 
   7   5   5       21.41       21.83      1.13 o 
   8   5   5       67.58       57.09      1.99 o 
  -2   6   5        0.06        0.73      0.77 o 
  -1   6   5        1.07        1.16      0.62 o 
   0   6   5        0.05        0.44      0.80 o 
   1   6   5        0.61        0.37      0.50 o 
   2   6   5        3.42        2.22      0.58 o 
   3   6   5        2.68        2.93      0.63 o 
   4   6   5       13.44       11.96      0.86 o 
   5   6   5        1.59        1.39      0.55 o 
   6   6   5       19.18       18.36      1.37 o 
   7   6   5        1.13        0.82      0.74 o 
   8   6   5       12.03       14.12      1.85 o 
  -1   7   5       85.25       77.89      2.85 o 
   0   7   5        8.70       10.72      3.25 o 
   1   7   5      131.35      128.42      3.22 o 
   2   7   5       19.37       23.40      1.45 o 
   3   7   5      109.75      111.06      2.84 o 
   4   7   5       20.27       23.32      1.95 o 
   5   7   5       41.69       42.68      2.65 o 
   6   7   5       11.58       14.49      1.26 o 
   7   7   5        4.93        5.20      1.02 o 
   1   8   5        0.34       -0.13      0.68 o 
   2   8   5        1.70        1.69      0.71 o 
   3   8   5       10.57       12.89      1.31 o 
   5   8   5       19.75       19.25      2.34 o 
   6   8   5        5.08        4.68      0.90 o 
  -4  -6   6        4.09        4.44      1.26 o 
  -3  -6   6       42.47       47.27      2.44 o 
  -2  -6   6       15.28       13.83      1.18 o 
  -1  -6   6       58.57       66.35      3.58 o 
   0  -6   6       19.24       21.04      2.40 o 
   1  -6   6       50.85       59.15      3.75 o 
   2  -6   6        9.01       11.54      2.13 o 
  -5  -5   6       20.91       22.06      1.67 o 
  -4  -5   6        0.03        0.48      0.82 o 
  -3  -5   6       50.10       45.95      2.37 o 
  -2  -5   6        1.53        1.44      1.38 o 
  -1  -5   6       84.89       71.49      2.85 o 
   1  -5   6       99.16       92.29      4.47 o 
   2  -5   6        0.78        0.88      0.82 o 
   3  -5   6       85.28       84.60      3.31 o 
  -5  -4   6        0.14        0.12      1.78 o 
  -4  -4   6       13.59       11.85      1.22 o 
  -3  -4   6        0.09        0.27      0.72 o 
  -2  -4   6       54.55       41.20      1.76 o 
  -1  -4   6        1.10        0.51      0.62 o 
   0  -4   6      149.29      121.74      3.88 o 
   1  -4   6        2.45        1.86      0.70 o 
   2  -4   6      208.24      191.28      5.17 o 
   3  -4   6        3.58        4.10      1.00 o 
   4  -4   6      159.55      162.82      4.99 o 
   5  -4   6        4.15       15.62      2.53 o 
  -6  -3   6       46.61       53.25      3.90 o 
  -5  -3   6       10.45       12.75      1.36 o 
  -4  -3   6      141.46      147.71      5.93 o 
  -3  -3   6       41.17       43.15      1.88 o 
  -2  -3   6      281.55      277.49      6.08 o 
  -1  -3   6      101.35       96.42      2.27 o 
   0  -3   6      287.68      274.41      5.05 o 
   1  -3   6      131.23      118.93      3.90 o 
   2  -3   6      121.27      116.59      2.98 o 
   3  -3   6       75.91       77.85      2.45 o 
   4  -3   6       19.58       20.26      1.45 o 
   5  -3   6       20.54       23.06      1.63 o 
  -6  -2   6        0.65        0.06      0.97 o 
  -5  -2   6        1.96        0.72      0.67 o 
  -4  -2   6        1.94        2.74      0.64 o 
  -3  -2   6        2.39        3.27      0.77 o 
  -2  -2   6       28.04       26.93      1.44 o 
  -1  -2   6        2.54        2.36      0.53 o 
   0  -2   6       60.71       57.68      1.57 o 
   1  -2   6        4.56        4.50      0.85 o 
   2  -2   6       15.66       13.40      0.81 o 
   3  -2   6        7.22        7.11      0.70 o 
   4  -2   6        2.91        2.67      0.64 o 
   5  -2   6       10.28       11.18      0.98 o 
   6  -2   6       21.53       19.59      1.30 o 
  -6  -1   6        3.19        3.10      1.03 o 
  -5  -1   6        3.87        2.87      0.69 o 
  -4  -1   6        8.31        8.85      0.75 o 
  -3  -1   6       20.29       21.11      0.95 o 
  -2  -1   6       10.69        9.46      0.69 o 
  -1  -1   6       68.36       65.32      1.27 o 
   0  -1   6        7.96        6.79      0.39 o 
   1  -1   6      119.10      122.78      1.86 o 
   2  -1   6        0.86        0.37      0.29 o 
   3  -1   6       89.44       88.90      1.85 o 
   4  -1   6        0.05       -1.30      0.65 o 
   5  -1   6       38.19       39.12      1.50 o 
   6  -1   6        1.14        2.49      0.75 o 
   7  -1   6       12.97       11.68      1.34 o 
  -5   0   6       35.79       39.10      2.34 o 
  -4   0   6       22.26       22.94      1.24 o 
  -3   0   6       82.74       84.80      1.89 o 
  -2   0   6       13.85       14.69      0.72 o 
  -1   0   6      119.02      120.81      1.97 o 
   0   0   6        2.02        1.70      0.25 o 
   1   0   6       77.26       89.86      5.45 o 
   2   0   6       38.48       35.91      1.47 o 
   3   0   6       30.29       31.77      1.08 o 
   4   0   6       39.83       37.99      1.14 o 
   5   0   6        8.27        7.27      0.64 o 
   6   0   6       24.45       23.39      1.43 o 
   7   0   6        1.81        1.92      1.25 o 
  -5   1   6        0.50        0.11      0.81 o 
  -4   1   6       16.92       16.92      1.00 o 
  -3   1   6        8.47        9.39      0.72 o 
  -2   1   6       31.80       30.96      0.95 o 
  -1   1   6       30.03       27.19      0.88 o 
   0   1   6       42.17       47.74      1.04 o 
   1   1   6       36.58       33.61      0.78 o 
   2   1   6       25.08       30.10      0.79 o 
   3   1   6        7.46        6.00      0.45 o 
   4   1   6        2.84        3.27      0.55 o 
   5   1   6        0.86        0.46      0.49 o 
   6   1   6        0.14       -0.90      0.51 o 
   7   1   6        1.25        0.61      0.80 o 
   8   1   6        1.58        3.39      0.96 o 
  -5   2   6        0.82        0.08      0.64 o 
  -4   2   6       61.41       64.35      2.85 o 
  -3   2   6        1.37        0.96      0.49 o 
  -2   2   6      124.05      126.11      2.45 o 
  -1   2   6        5.43        5.13      0.43 o 
   0   2   6      140.53      151.52      2.52 o 
   1   2   6       36.89       40.74      0.87 o 
   2   2   6       52.33       62.06      1.41 o 
   3   2   6       69.10       73.07      1.78 o 
   4   2   6        0.17        0.17      0.33 o 
   5   2   6       43.79       46.60      1.45 o 
   6   2   6       12.61       10.97      0.87 o 
   7   2   6       14.27       14.45      1.19 o 
   8   2   6       17.51       16.73      1.38 o 
  -4   3   6       52.17       54.83      2.29 o 
  -3   3   6       42.98       43.05      1.86 o 
  -2   3   6      142.80      141.39      3.63 o 
  -1   3   6       46.28       49.11      1.77 o 
   0   3   6      282.08      292.89      5.29 o 
   1   3   6       21.09       25.15      0.90 o 
   2   3   6      254.34      284.33      4.37 o 
   3   3   6        0.03        0.02      0.27 o 
   4   3   6       71.14       78.48      1.74 o 
   5   3   6       17.90       19.59      0.94 o 
   6   3   6        5.07        6.01      0.71 o 
   7   3   6       36.93       35.44      1.47 o 
   8   3   6        0.37        0.82      0.80 o 
  -3   4   6        9.95        9.41      1.12 o 
  -2   4   6        3.10        3.22      0.76 o 
  -1   4   6       19.05       18.34      1.47 o 
   0   4   6       66.27       61.58      1.69 o 
   1   4   6       26.85       26.30      2.52 o 
   2   4   6      204.76      205.93      7.81 o 
   3   4   6        7.62        9.61      1.16 o 
   4   4   6      226.54      223.88      4.94 o 
   5   4   6        0.13        0.65      0.40 o 
   6   4   6      126.95      120.63      2.71 o 
   7   4   6        3.18        3.25      0.64 o 
   8   4   6       50.99       46.71      2.01 o 
  -3   5   6       51.08       48.33      7.22 o 
  -2   5   6       55.74       55.74      2.13 o 
  -1   5   6      142.75      146.68      4.20 o 
   0   5   6      204.67      196.36      4.55 o 
   1   5   6      268.13      282.43      4.73 o 
   2   5   6      486.81      469.70      7.29 o 
   3   5   6      317.55      343.81      5.55 o 
   4   5   6      601.55      580.65      9.87 o 
   5   5   6      202.40      209.96      4.63 o 
   6   5   6      373.00      358.29      7.27 o 
   7   5   6       69.98       73.56      1.93 o 
   8   5   6      140.01      135.85      4.22 o 
  -2   6   6       74.64       67.70      4.43 o 
  -1   6   6      199.05      186.32      4.58 o 
   0   6   6       72.81       72.70      2.30 o 
   1   6   6      254.99      249.64      4.35 o 
   2   6   6       24.96       27.70      1.09 o 
   3   6   6      212.21      197.69      3.58 o 
   4   6   6        0.06        0.06      0.45 o 
   5   6   6      100.45       94.21      3.09 o 
   6   6   6       16.65       16.66      1.24 o 
   7   6   6       27.13       26.44      1.68 o 
   0   7   6        7.92        8.27      0.96 o 
   1   7   6        9.65        9.27      1.55 o 
   2   7   6        0.77        0.37      0.60 o 
   3   7   6        7.03        5.05      0.63 o 
   4   7   6        4.31        6.06      0.74 o 
   5   7   6        2.39        1.61      0.63 o 
   6   7   6       18.65       21.56      1.99 o 
   7   7   6        0.00       -0.37      0.97 o 
   2   8   6       16.46       20.89      1.51 o 
   3   8   6       31.59       35.48      1.67 o 
   4   8   6       31.79       41.79      1.69 o 
   5   8   6       19.30       22.83      2.03 o 
   6   8   6       33.39       40.79      1.90 o 
  -3  -6   7       16.25       19.17      1.91 o 
  -2  -6   7       11.61       15.07      2.20 o 
  -1  -6   7       18.41       20.13      2.37 o 
   0  -6   7        7.22        8.15      1.82 o 
   1  -6   7        7.92       11.98      2.19 o 
  -4  -5   7        3.42        2.55      1.19 o 
  -3  -5   7        0.53       -0.01      1.73 o 
  -2  -5   7        4.11        6.26      1.02 o 
  -1  -5   7        7.50        4.88      2.77 o 
   0  -5   7        3.08        4.49      1.46 o 
   1  -5   7       17.19       17.87      2.25 o 
   2  -5   7        1.70        1.35      1.36 o 
   3  -5   7       17.47       14.65      2.73 o 
  -5  -4   7        0.10       -0.83      1.62 o 
  -4  -4   7       55.56       52.77      2.34 o 
  -3  -4   7        3.60        2.79      1.01 o 
  -2  -4   7       93.41       73.08      2.80 o 
  -1  -4   7       22.95       23.67      1.45 o 
   0  -4   7       93.04       65.78      2.83 o 
   1  -4   7       51.95       55.53      3.38 o 
   2  -4   7       63.31       52.44      2.36 o 
   3  -4   7       51.22       49.66      2.46 o 
   4  -4   7       34.50       30.31      2.22 o 
  -5  -3   7       93.44       96.80     10.67 o 
  -4  -3   7        3.99        4.00      1.55 o 
  -3  -3   7      165.52      155.17      4.06 o 
  -2  -3   7        8.61        7.92      0.95 o 
  -1  -3   7      176.76      160.70      4.01 o 
   0  -3   7        7.90        6.32      0.97 o 
   1  -3   7       96.18       87.48      2.37 o 
   2  -3   7        3.31        3.62      0.78 o 
   3  -3   7       20.88       21.63      1.51 o 
   4  -3   7        1.10        0.91      0.89 o 
   5  -3   7        0.00        0.58      1.73 o 
  -5  -2   7        3.01        2.27      1.10 o 
  -4  -2   7       38.12       40.08      1.70 o 
  -3  -2   7        0.00        0.46      0.76 o 
  -2  -2   7       25.69       24.82      1.62 o 
  -1  -2   7       12.97       12.15      1.14 o 
   0  -2   7        4.02        4.61      0.62 o 
   1  -2   7       52.10       54.91      1.70 o 
   2  -2   7        3.25        3.39      0.73 o 
   3  -2   7       59.78       63.75      2.20 o 
   4  -2   7       29.34       29.17      1.64 o 
   5  -2   7       39.35       49.04      5.47 o 
   6  -2   7       59.15       66.57      4.44 o 
  -5  -1   7        1.21        0.17      0.91 o 
  -4  -1   7       16.12       18.78      1.23 o 
  -3  -1   7       17.16       16.93      0.94 o 
  -2  -1   7       37.41       41.16      1.44 o 
  -1  -1   7      101.39       99.79      1.96 o 
   0  -1   7       42.01       41.44      1.09 o 
   1  -1   7      290.65      310.91      4.52 o 
   2  -1   7       22.37       23.53      0.80 o 
   3  -1   7      391.72      408.91      6.99 o 
   4  -1   7        4.90        4.75      0.77 o 
   5  -1   7      295.98      304.10      5.65 o 
   6  -1   7        0.04        0.44      0.88 o 
   7  -1   7      153.78      153.61      5.29 o 
  -5   0   7        5.96        5.74      0.97 o 
  -4   0   7        9.41        8.46      0.91 o 
  -3   0   7        4.97        4.87      0.68 o 
  -2   0   7        3.02        3.57      0.54 o 
  -1   0   7        0.02        0.07      0.30 o 
   0   0   7        4.93        4.69      0.46 o 
   1   0   7        6.28        8.18      0.66 o 
   2   0   7       24.61       24.81      0.99 o 
   3   0   7        5.03        5.60      0.65 o 
   4   0   7       17.04       16.53      0.87 o 
   5   0   7        0.28        0.10      0.65 o 
   6   0   7        9.70        8.32      1.06 o 
   7   0   7        0.14        0.31      0.82 o 
  -5   1   7        2.62        1.50      0.77 o 
  -4   1   7        5.68        7.26      0.79 o 
  -3   1   7       15.40       16.54      0.87 o 
  -2   1   7       23.13       24.41      0.94 o 
  -1   1   7       53.35       53.63      1.32 o 
   0   1   7       55.97       57.36      1.24 o 
   1   1   7       98.03       96.92      1.59 o 
   2   1   7       51.37       57.15      1.31 o 
   3   1   7       83.19       81.91      1.64 o 
   4   1   7       16.15       17.01      0.84 o 
   5   1   7       20.38       21.20      1.09 o 
   6   1   7        0.70        1.10      0.61 o 
   7   1   7        0.03        0.77      0.66 o 
  -4   2   7        3.61        2.94      0.80 o 
  -3   2   7        3.91        4.36      0.65 o 
  -2   2   7       10.87       10.77      0.70 o 
  -1   2   7        3.50        3.47      0.46 o 
   0   2   7       22.89       23.48      0.85 o 
   1   2   7      108.17      117.96      1.86 o 
   2   2   7       34.01       37.78      1.03 o 
   3   2   7      284.86      319.11      5.80 o 
   4   2   7       21.23       22.11      1.05 o 
   5   2   7      251.08      253.85      4.35 o 
   6   2   7        4.04        4.95      0.85 o 
   7   2   7      131.11      128.75      3.51 o 
   8   2   7        0.16        0.08      0.81 o 
  -4   3   7        3.54        2.89      0.80 o 
  -3   3   7       33.10       33.56      1.50 o 
  -2   3   7        1.85        1.00      0.69 o 
  -1   3   7      126.55      119.99      2.41 o 
   0   3   7        0.23        0.16      0.33 o 
   1   3   7      251.38      248.59      3.89 o 
   2   3   7        5.36        5.23      0.42 o 
   3   3   7      237.46      243.06      4.62 o 
   4   3   7        8.70        9.64      0.68 o 
   5   3   7      110.55      105.90      2.27 o 
   6   3   7       11.63       10.89      0.90 o 
   7   3   7       37.88       35.85      1.75 o 
   8   3   7       10.86        9.39      1.16 o 
  -3   4   7        0.00       -0.20      0.79 o 
  -2   4   7        7.93        6.13      0.97 o 
  -1   4   7        8.94        6.68      0.77 o 
   0   4   7       24.71       23.68      1.17 o 
   1   4   7       41.87       36.40      1.19 o 
   2   4   7       48.49       46.44      1.35 o 
   3   4   7       42.56       43.52      1.48 o 
   4   4   7       64.06       61.96      1.81 o 
   5   4   7       15.01       17.22      1.14 o 
   6   4   7       58.00       57.44      1.77 o 
   7   4   7        2.46        2.72      0.64 o 
   8   4   7       31.41       30.17      1.76 o 
  -2   5   7       30.91       31.65      2.89 o 
  -1   5   7       35.59       32.18      1.62 o 
   0   5   7       78.76       74.59      2.09 o 
   1   5   7       39.37       38.90      1.29 o 
   2   5   7      130.29      122.41      2.52 o 
   3   5   7       25.03       25.21      1.05 o 
   4   5   7      114.34      101.21      2.50 o 
   5   5   7       10.57       13.73      1.03 o 
   6   5   7       53.80       51.88      1.96 o 
   7   5   7        3.64        3.70      0.68 o 
   8   5   7       17.76       18.38      1.16 o 
  -1   6   7       54.62       52.26      2.84 o 
   0   6   7      149.14      140.11      3.25 o 
   1   6   7       78.18       79.31      1.99 o 
   2   6   7      155.63      158.38      3.12 o 
   3   6   7       68.26       71.66      1.97 o 
   4   6   7       81.37       85.53      2.29 o 
   5   6   7       31.44       31.90      1.40 o 
   6   6   7       14.19       16.28      1.85 o 
   7   6   7        6.00        6.38      1.13 o 
   0   7   7       43.94       43.62      1.56 o 
   1   7   7       24.16       25.65      1.25 o 
   2   7   7       45.85       43.78      1.71 o 
   3   7   7       89.98       86.71      2.12 o 
   4   7   7       30.68       28.60      1.37 o 
   5   7   7      124.67      120.15      3.23 o 
   6   7   7        8.62        9.51      1.08 o 
   7   7   7       89.27       84.15      3.47 o 
   3   8   7       10.93       10.76      1.43 o 
   4   8   7       29.67       34.57      1.49 o 
   5   8   7       28.90       30.13      1.65 o 
  -3  -5   8        2.26        1.24      1.46 o 
  -2  -5   8        4.56        4.58      1.50 o 
  -1  -5   8        8.58       12.24      2.00 o 
   0  -5   8       16.16       16.95      2.34 o 
   1  -5   8        9.85       15.30      2.31 o 
   2  -5   8       22.25       25.66      2.91 o 
  -4  -4   8        6.14        1.38      1.73 o 
  -3  -4   8        6.64        6.36      1.17 o 
  -2  -4   8       12.78        9.13      1.02 o 
  -1  -4   8       20.36       18.74      1.97 o 
   0  -4   8       17.34       12.58      1.51 o 
   1  -4   8       26.37       23.32      3.96 o 
   2  -4   8       11.49       11.77      2.07 o 
   3  -4   8       15.19       17.55      1.72 o 
  -4  -3   8        4.34        2.30      1.71 o 
  -3  -3   8       31.15       23.29      2.30 o 
  -2  -3   8       19.19       21.77      1.32 o 
  -1  -3   8       49.18       39.93      1.99 o 
   0  -3   8       37.67       40.18      2.19 o 
   1  -3   8       44.93       34.19      2.14 o 
   2  -3   8       32.77       32.69      1.63 o 
   3  -3   8       17.18       13.98      1.30 o 
   4  -3   8       14.09       14.31      1.43 o 
   5  -3   8        1.44        0.97      0.99 o 
  -4  -2   8       25.27       24.19      1.73 o 
  -3  -2   8        0.97        1.59      1.54 o 
  -2  -2   8        5.06        5.18      1.54 o 
  -1  -2   8        0.20        0.49      0.79 o 
   0  -2   8       11.82       12.68      0.94 o 
   1  -2   8        0.28       -0.85      0.55 o 
   2  -2   8       87.53       85.38      2.58 o 
   3  -2   8        3.21        3.00      0.83 o 
   4  -2   8      133.56      129.31      3.62 o 
   5  -2   8        5.05        4.36      1.02 o 
  -4  -1   8       84.19       87.01      3.69 o 
  -3  -1   8       19.38       21.66      1.52 o 
  -2  -1   8      220.88      222.04      8.41 o 
  -1  -1   8      125.50      124.67      4.89 o 
   0  -1   8      308.99      298.24      4.97 o 
   1  -1   8      334.54      341.67      5.57 o 
   2  -1   8      232.48      226.93      3.95 o 
   3  -1   8      422.84      425.47      8.56 o 
   4  -1   8      108.90      114.42      3.24 o 
   5  -1   8      323.07      315.93      8.62 o 
   6  -1   8       38.73       39.77      5.83 o 
  -4   0   8      220.12      241.30      7.33 o 
  -3   0   8       26.78       27.44      1.35 o 
  -2   0   8      618.31      636.79      8.76 o 
  -1   0   8       35.37       34.13      1.43 o 
   0   0   8     1153.85     1225.29     15.09 o 
   1   0   8       29.06       29.28      4.03 o 
   2   0   8     1096.80     1192.45     17.85 o 
   3   0   8       18.10       18.01      0.92 o 
   4   0   8      501.54      524.07      9.11 o 
   5   0   8       10.09        8.52      0.86 o 
   6   0   8      142.35      140.15      3.75 o 
   7   0   8        4.42        4.71      1.30 o 
  -4   1   8        0.77        0.70      0.87 o 
  -3   1   8        3.01        1.83      0.55 o 
  -2   1   8        0.42        0.50      0.44 o 
  -1   1   8        8.46        8.17      0.61 o 
   0   1   8        8.30        8.05      0.53 o 
   1   1   8       76.34       73.08      1.56 o 
   2   1   8       14.42       15.68      0.84 o 
   3   1   8      148.00      140.11      2.48 o 
   4   1   8        7.80        7.96      0.69 o 
   5   1   8      129.69      131.33      3.40 o 
   6   1   8        1.07        0.23      0.63 o 
   7   1   8       81.43       75.15      2.19 o 
  -4   2   8        0.03        0.26      0.58 o 
  -3   2   8        0.36       -0.50      0.48 o 
  -2   2   8       11.72       10.30      0.88 o 
  -1   2   8        0.00       -0.19      0.37 o 
   0   2   8       77.18       74.64      1.55 o 
   1   2   8        1.70        2.27      0.36 o 
   2   2   8      208.06      210.47      3.37 o 
   3   2   8        1.76        2.40      0.48 o 
   4   2   8      262.11      253.24      4.36 o 
   5   2   8        0.00       -0.44      0.44 o 
   6   2   8      193.53      187.19      4.57 o 
   7   2   8        0.73        0.87      0.76 o 
  -3   3   8        6.57        7.55      0.88 o 
  -2   3   8       68.79       72.05      1.92 o 
  -1   3   8        9.96       10.57      0.82 o 
   0   3   8      136.96      132.26      2.55 o 
   1   3   8        6.79        5.67      0.47 o 
   2   3   8      178.37      182.31      3.04 o 
   3   3   8        3.70        2.51      0.49 o 
   4   3   8      134.82      132.99      2.68 o 
   5   3   8        4.31        3.52      0.61 o 
   6   3   8       55.41       52.96      1.79 o 
   7   3   8        6.36        5.78      1.04 o 
   8   3   8       15.16       14.42      1.38 o 
  -2   4   8       67.14       67.19      1.90 o 
  -1   4   8       16.80       15.43      0.98 o 
   0   4   8      101.13      101.15      2.18 o 
   1   4   8       46.81       42.93      1.18 o 
   2   4   8       88.27       88.08      2.06 o 
   3   4   8       95.95       92.62      2.39 o 
   4   4   8       38.32       35.83      1.44 o 
   5   4   8       99.84       94.01      2.20 o 
   6   4   8        5.79        5.66      0.70 o 
   7   4   8       54.63       53.94      1.88 o 
  -1   5   8       72.41       66.87      2.15 o 
   0   5   8       34.59       34.70      1.97 o 
   1   5   8       59.33       53.15      1.58 o 
   2   5   8       29.98       30.99      1.23 o 
   3   5   8       19.36       18.64      1.06 o 
   4   5   8        7.34        9.25      0.90 o 
   5   5   8        0.04        0.44      0.57 o 
   6   5   8        0.01       -0.07      0.65 o 
   7   5   8        8.28       10.80      1.01 o 
   0   6   8        0.15        0.30      0.62 o 
   1   6   8       26.64       23.25      1.56 o 
   2   6   8        8.77       10.61      0.87 o 
   3   6   8       27.69       27.21      1.24 o 
   4   6   8       14.65       17.83      1.20 o 
   5   6   8       20.46       18.94      1.26 o 
   6   6   8        9.35       11.32      1.55 o 
   7   6   8        8.88        8.39      1.12 o 
   1   7   8        2.39        2.37      0.63 o 
   2   7   8       16.77       15.74      1.18 o 
   3   7   8       11.17       11.44      0.94 o 
   4   7   8       22.68       23.74      1.49 o 
   5   7   8       14.92       13.81      1.14 o 
   6   7   8       11.60       10.36      1.14 o 
   0  -5   9        0.07       -0.79      1.32 o 
  -2  -4   9        7.62        9.33      1.53 o 
  -1  -4   9       41.53       43.59      3.07 o 
   0  -4   9       14.58       18.77      4.60 o 
   1  -4   9       23.24       21.25      2.91 o 
   2  -4   9       14.57       20.74      2.61 o 
   3  -4   9        2.39        2.76      1.42 o 
  -3  -3   9        3.29       -0.27      1.71 o 
  -2  -3   9        0.79       -2.05      2.24 o 
  -1  -3   9       15.42       17.38      2.25 o 
   0  -3   9        1.77        0.38      0.95 o 
   1  -3   9       22.58       23.95      2.20 o 
   2  -3   9        1.31        1.07      0.81 o 
   3  -3   9       13.29       17.19      2.62 o 
   4  -3   9        0.37        2.11      1.05 o 
  -3  -2   9        0.57       -0.71      1.64 o 
  -2  -2   9        0.00       -2.68      1.38 o 
  -1  -2   9        7.25        3.31      1.56 o 
   0  -2   9        0.00       -0.84      1.33 o 
   1  -2   9       19.29       15.88      1.12 o 
   2  -2   9        0.06       -0.01      0.69 o 
   3  -2   9       20.50       19.26      1.52 o 
   4  -2   9        0.88        0.48      0.88 o 
   5  -2   9        9.64       11.05      4.68 o 
  -4  -1   9        1.65        1.13      0.98 o 
  -3  -1   9       12.14       11.44      1.11 o 
  -2  -1   9        0.44       -0.72      0.60 o 
  -1  -1   9       16.05       13.74      1.25 o 
   0  -1   9        2.75        4.42      0.74 o 
   1  -1   9        9.40        6.24      0.78 o 
   2  -1   9       17.83       20.42      1.42 o 
   3  -1   9        3.66        1.20      1.15 o 
   4  -1   9       23.46       27.76      2.15 o 
   5  -1   9        1.05        1.19      1.17 o 
   6  -1   9       14.43       16.22      2.22 o 
  -3   0   9       97.17       93.59      3.73 o 
  -2   0   9      131.84      119.16      3.32 o 
  -1   0   9      145.63      142.31      2.82 o 
   0   0   9      242.01      223.69      4.56 o 
   1   0   9      148.13      162.95      3.58 o 
   2   0   9      308.48      315.00      6.06 o 
   3   0   9       94.95      107.55      2.68 o 
   4   0   9      244.94      246.56      4.81 o 
   5   0   9       40.38       41.50      2.54 o 
   6   0   9      116.48      115.26      4.12 o 
  -3   1   9      213.45      224.89      7.21 o 
  -2   1   9      102.02      100.20      2.19 o 
  -1   1   9      292.11      284.21      4.77 o 
   0   1   9       76.09       69.53      1.44 o 
   1   1   9      232.85      234.22      3.72 o 
   2   1   9       18.38       15.42      0.91 o 
   3   1   9       84.99       79.77      1.77 o 
   4   1   9        0.00       -0.25      0.49 o 
   5   1   9        8.66        8.04      0.87 o 
   6   1   9        4.71        5.52      0.84 o 
   7   1   9        0.33        1.01      0.76 o 
  -3   2   9        0.17       -0.37      0.54 o 
  -2   2   9        0.14       -0.18      0.47 o 
  -1   2   9        3.56        3.07      0.52 o 
   0   2   9        3.89        3.40      0.47 o 
   1   2   9       14.47       12.52      0.66 o 
   2   2   9       24.08       23.93      0.99 o 
   3   2   9       10.05        7.56      0.70 o 
   4   2   9       52.05       51.46      1.54 o 
   5   2   9        1.49        0.83      0.72 o 
   6   2   9       58.01       56.88      2.23 o 
   7   2   9        0.01        0.07      0.78 o 
  -2   3   9       27.07       27.21      2.14 o 
  -1   3   9      245.66      244.35      3.91 o 
   0   3   9       54.21       48.98      1.24 o 
   1   3   9      475.55      433.26      5.69 o 
   2   3   9       62.16       55.15      1.79 o 
   3   3   9      535.27      497.24      7.86 o 
   4   3   9       34.90       34.08      1.31 o 
   5   3   9      329.66      309.90      5.35 o 
   6   3   9       11.46       11.58      0.92 o 
   7   3   9      121.21      114.31      3.45 o 
  -2   4   9       55.67       56.89      1.82 o 
  -1   4   9       10.38       11.30      0.91 o 
   0   4   9       90.22       83.98      1.86 o 
   1   4   9        0.57        0.30      0.47 o 
   2   4   9      103.23       97.55      2.29 o 
   3   4   9       28.68       27.58      1.37 o 
   4   4   9       77.70       74.20      1.91 o 
   5   4   9       48.29       46.47      1.55 o 
   6   4   9       34.38       33.73      1.39 o 
   7   4   9       27.68       28.76      1.57 o 
  -1   5   9        0.05        0.05      0.59 o 
   0   5   9       28.87       26.94      1.66 o 
   1   5   9        0.02        0.12      0.49 o 
   2   5   9       35.95       36.09      1.36 o 
   3   5   9        0.57        0.13      0.49 o 
   4   5   9       35.84       36.37      1.55 o 
   5   5   9        0.50       -0.07      0.58 o 
   6   5   9       24.75       26.55      1.54 o 
   7   5   9        0.01        0.48      0.69 o 
   0   6   9        5.06        7.02      0.87 o 
   1   6   9        0.04        0.76      0.57 o 
   2   6   9       34.30       39.71      1.47 o 
   3   6   9        0.32        0.31      0.54 o 
   4   6   9       83.20       89.62      2.51 o 
   5   6   9        2.32        3.16      0.79 o 
   6   6   9      101.01      105.51      2.86 o 
   2   7   9       10.59       11.67      1.06 o 
   3   7   9        1.77        1.74      0.64 o 
   4   7   9       14.80       16.51      1.63 o 
   5   7   9        0.79       -0.17      0.65 o 
   0  -4  10        2.31       -0.08      1.45 o 
   1  -4  10       13.86       16.13      4.41 o 
  -2  -3  10       15.63       16.82      4.89 o 
  -1  -3  10        0.01       -2.38      1.58 o 
   0  -3  10       38.33       46.68      4.83 o 
   1  -3  10        0.01       -1.64      1.24 o 
   2  -3  10       54.48       74.48      3.52 o 
   3  -3  10        0.01       -0.60      0.91 o 
  -2  -2  10        6.67        4.32      1.86 o 
  -1  -2  10       21.73       20.17      4.12 o 
   0  -2  10        6.06        4.67      2.23 o 
   1  -2  10       28.12       21.77      2.22 o 
   2  -2  10        1.43        2.90      1.18 o 
   3  -2  10       19.48       18.26      1.91 o 
   4  -2  10        0.25        1.34      1.56 o 
  -3  -1  10       16.23       16.73      1.43 o 
  -2  -1  10        7.92        7.27      1.18 o 
  -1  -1  10       35.24       37.61      1.97 o 
   0  -1  10       23.39       21.28      1.64 o 
   1  -1  10       44.88       58.03      2.36 o 
   2  -1  10       30.33       28.00      1.73 o 
   3  -1  10       24.59       30.02      2.24 o 
   4  -1  10       18.71       19.98      2.43 o 
   5  -1  10        4.93        8.77      2.12 o 
  -3   0  10        0.95        0.06      0.79 o 
  -2   0  10        7.75        6.05      1.02 o 
  -1   0  10        0.30        1.09      1.96 o 
   0   0  10       53.84       56.36      2.27 o 
   1   0  10        0.01        3.25      0.71 o 
   2   0  10      117.15      130.01      3.12 o 
   3   0  10        0.50        0.68      0.63 o 
   4   0  10      112.19      119.66      3.40 o 
   5   0  10        1.12        1.13      1.11 o 
   6   0  10       53.63       54.31      4.03 o 
  -2   1  10       16.00       14.66      2.26 o 
  -1   1  10       15.90       15.98      1.08 o 
   0   1  10       24.10       24.34      1.23 o 
   1   1  10       12.24       12.66      0.86 o 
   2   1  10       37.02       43.05      1.61 o 
   3   1  10        8.04        7.95      0.85 o 
   4   1  10       32.13       35.62      1.50 o 
   5   1  10        5.59        6.35      0.85 o 
   6   1  10       14.29       15.49      1.12 o 
  -2   2  10        0.06       -0.16      0.50 o 
  -1   2  10        1.79        1.53      0.51 o 
   0   2  10        4.67        4.40      0.53 o 
   1   2  10        0.22       -0.29      0.38 o 
   2   2  10        7.13        8.38      0.77 o 
   3   2  10        5.70        4.93      0.67 o 
   4   2  10        1.71        1.54      0.58 o 
   5   2  10       10.88       10.53      1.00 o 
   6   2  10        0.11        0.24      0.80 o 
  -1   3  10        0.08        0.08      0.51 o 
   0   3  10        0.68        0.67      0.45 o 
   1   3  10        0.02        0.03      0.45 o 
   2   3  10        0.64        1.45      0.49 o 
   3   3  10        0.18        0.37      0.49 o 
   4   3  10        0.20        0.47      0.52 o 
   5   3  10        1.11        1.15      0.59 o 
   6   3  10        2.38        1.62      0.74 o 
   7   3  10        1.85        1.33      0.98 o 
  -1   4  10       49.59       46.83      1.62 o 
   0   4  10       58.34       51.59      1.48 o 
   1   4  10       76.62       65.69      1.89 o 
   2   4  10       39.95       31.32      1.33 o 
   3   4  10       74.71       61.94      2.04 o 
   4   4  10       13.24       11.29      0.90 o 
   5   4  10       40.22       37.25      1.47 o 
   6   4  10        1.81        1.60      0.64 o 
   0   5  10       10.92       11.70      1.05 o 
   1   5  10       35.21       31.31      1.40 o 
   2   5  10       20.41       22.98      1.31 o 
   3   5  10       23.92       22.63      1.43 o 
   4   5  10       15.85       15.01      1.21 o 
   5   5  10        5.62        4.31      0.85 o 
   6   5  10        3.09        1.80      0.79 o 
   2   6  10        0.30       -0.24      0.60 o 
   3   6  10        0.57        2.52      0.69 o 
   4   6  10        1.82        0.62      0.68 o 
   5   6  10        0.20        1.22      0.71 o 
  -1  -2  11      106.36      127.01      5.38 o 
   0  -2  11       12.89        9.88      3.59 o 
   1  -2  11       74.12      101.01      6.29 o 
   2  -2  11       21.97       22.03      3.63 o 
   3  -2  11       22.82       28.02      2.38 o 
  -1  -1  11       29.55       30.46      1.84 o 
   0  -1  11       13.53       12.34      2.04 o 
   1  -1  11       41.12       40.61      3.02 o 
   2  -1  11       16.31       16.38      1.54 o 
   3  -1  11       25.31       28.69      2.32 o 
   4  -1  11        8.40       12.84      3.17 o 
  -1   0  11        0.01        0.29      1.11 o 
   0   0  11       10.82       12.01      1.51 o 
   1   0  11        0.78        0.69      0.80 o 
   2   0  11       10.55       11.41      1.07 o 
   3   0  11        6.15        6.96      1.07 o 
   4   0  11        4.47        5.23      1.04 o 
   5   0  11       16.48       19.03      1.98 o 
  -1   1  11        8.77        8.04      1.06 o 
   0   1  11       26.15       23.53      1.89 o 
   1   1  11        4.00        2.66      0.82 o 
   2   1  11       60.54       63.58      2.38 o 
   3   1  11        0.01        0.78      0.82 o 
   4   1  11       64.86       68.73      3.00 o 
   5   1  11        2.24        3.16      1.10 o 
  -1   2  11        0.01        0.06      0.62 o 
   0   2  11        0.49        0.78      0.47 o 
   1   2  11        0.10        0.51      0.50 o 
   2   2  11        0.17        2.00      0.60 o 
   3   2  11        0.01        0.24      0.60 o 
   4   2  11        0.40        1.88      0.84 o 
   5   2  11        0.00       -0.07      0.77 o 
   6   2  11        2.04        2.79      0.98 o 
   0   3  11        0.22        0.36      0.47 o 
   1   3  11        0.25        0.47      0.51 o 
   2   3  11        3.23        5.22      0.67 o 
   3   3  11        5.62        7.65      0.80 o 
   4   3  11       17.16       20.34      1.18 o 
   5   3  11       13.54       14.94      1.24 o 
   6   3  11       22.97       26.87      1.83 o 
   0   4  11        0.37        0.15      0.66 o 
   1   4  11        0.00        0.60      0.63 o 
   2   4  11        0.01        0.20      0.57 o 
   3   4  11        1.51        0.79      0.57 o 
   4   4  11        0.57        0.82      0.59 o 
   5   4  11        8.67        5.94      0.83 o 
   6   4  11        0.87        1.47      0.72 o 
   2   5  11        9.95        9.34      0.96 o 
   3   5  11       10.31       11.39      1.13 o 
   4   5  11       14.32       16.22      1.30 o 
   5   5  11        4.35        5.99      0.97 o 
   1  -1  12       12.72        9.62      2.01 o 
   2  -1  12        3.44        7.39      2.87 o 
   0   0  12       12.18        8.15      1.42 o 
   1   0  12        0.38        0.78      1.00 o 
   2   0  12        2.33        1.52      0.84 o 
   3   0  12        1.38        5.40      1.75 o 
   0   1  12        6.99       10.39      1.53 o 
   1   1  12        4.01        2.89      0.89 o 
   2   1  12       18.47       23.34      1.75 o 
   3   1  12        1.88        2.07      0.87 o 
   4   1  12       37.70       52.11      2.67 o 
   1   2  12       27.46       33.05      2.96 o 
   2   2  12       90.98       92.92      3.08 o 
   3   2  12       26.25       37.42      1.99 o 
   4   2  12       78.41       77.21      2.84 o 
   1   3  12       16.47       18.95      1.08 o 
   2   3  12       18.05       17.05      1.13 o 
   3   3  12       12.16       13.08      1.04 o 
   4   3  12       15.38       14.37      1.25 o 
   3   4  12       56.00       60.78      1.93 o 
   4   4  12        0.08        0.65      0.66 o 
                                                 
